# Supplementary material for: Reconstruction of Simplified Microbial Consortia to Modulate Sensory Quality of Kombucha Tea
Source: Foods. 2022 Sep 30;11(19):3045. doi: 10.3390/foods11193045 (PMC9563716; doi:10.3390/foods11193045)
Supplement: Supplementary file 1 [file foods-11-03045-s001.zip]

Archive with 1 entries (1 files):
- foods-1919498-supplementary.pdf
